# Supplementary material for: Preoperative magnetic resonance imaging use and oncologic outcomes in premenopausal breast cancer patients
Source: NPJ Breast Cancer. 2020 Oct 2;6:49. doi: 10.1038/s41523-020-00192-7 (PMC7532157; doi:10.1038/s41523-020-00192-7)
Supplement: Supplementary file 1 — Supplemental Data [file 41523_2020_192_MOESM1_ESM.xlsx]

## Sheet: age40_Local
	HR	P_value	Ref
MRI YES (n=81)	1.82 (0.43, 7.76)	0.42	MRI No (n=38)
age_at_diagnosis	1.02 (0.85, 1.21)	0.86
raceASIAN (n=7)	NA	NA	Ref Non-Hispanic whites (n=75)	Too few samples in other groups
raceHispanic (n=10)	NA	NA	Ref Non-Hispanic whites (n=75)	Too few samples in other groups
raceNon-Hispanic blacks (n=23)	NA	NA	Ref Non-Hispanic whites (n=75)	Too few samples in other groups
size	1.31 (0.89, 1.92)	0.18
grade	1.26 (0.31, 5.13)	0.75
lymph_statusPOSITIVE (n=45)	1.59 (0.43, 5.89)	0.49	lymph_statusNEGATIVE (n=67)
histologyDCIS(n=12)	NA	NA	IDC (n=105)	too few DCIS and ILO
histologyILO (n=2)	NA	NA	IDC (n=105)	too few DCIS and ILO
ERPOSITIVE (n=87)	0.5 (0.11, 2.31)	0.38	ERNEGATIVE (n=30)
HER2POSITIVE (n=12)	1.28 (0.15, 11.25)	0.82	HER2NEGATIVE (n=94)
P53POSITIVE (n=27)	2.66 (0.6, 11.73)	0.2	P53NEGATIVE (n=61)
systematic_treatmentYES (n=115)	NA	NA	systematic_treatmentNO(n=4)	too few no systematic
Total: 119

## Sheet: age40_Distant
	HR	P_value	Ref
MRI YES (n=81)	1.82 (0.43, 7.76)	0.42	MRI No (n=38)
age_at_diagnosis	1.02 (0.85, 1.21)	0.86
raceASIAN (n=7)	NA	NA	Ref Non-Hispanic whites (n=75)	Too few samples in other groups
raceHispanic (n=10)	NA	NA	Ref Non-Hispanic whites (n=75)	Too few samples in other groups
raceNon-Hispanic blacks (n=23)	NA	NA	Ref Non-Hispanic whites (n=75)	Too few samples in other groups
size	1.31 (0.89, 1.92)	0.18
grade	1.26 (0.31, 5.13)	0.75
lymph_statusPOSITIVE (n=45)	1.59 (0.43, 5.89)	0.49	lymph_statusNEGATIVE (n=67)
histologyDCIS(n=12)	NA	NA	IDC (n=105)	too few DCIS and ILO
histologyILO (n=2)	NA	NA	IDC (n=105)	too few DCIS and ILO
ERPOSITIVE (n=87)	0.5 (0.11, 2.31)	0.38	ERNEGATIVE (n=30)
HER2POSITIVE (n=12)	1.28 (0.15, 11.25)	0.82	HER2NEGATIVE (n=94)
P53POSITIVE (n=27)	2.66 (0.6, 11.73)	0.2	P53NEGATIVE (n=61)
systematic_treatmentYES (n=115)	NA	NA	systematic_treatmentNO(n=4)	too few no systematic
Total: 119
